# Supplementary material for: Intrathecal daptomycin use in a challenging case of Enterococcus faecium ventriculitis
Source: Access Microbiol. 2022 Apr 8;4(4):000230. doi: 10.1099/acmi.0.000230 (PMC9260094; doi:10.1099/acmi.0.000230)
Supplement: Supplementary material 1 [file acmi-4-0230-s001.xlsx]

## Sheet: Sheet1
	Surgical procedure		EVD change					EVD removal						New EVD				EVD fell out,																									New EVD
																		replaced
	Microbiology results
	CSF white cell count	206		50				75									15		10			8											23									2250	684				70	63	8
	CSF culture	E faecalis		E faecium				E faecium						E faecium			NG		NG			NG											NG									NG	NG				NG	NG	NG
	CSF 16S PCR																		negative														negative
	Blood culture result																																									PsA		NG
	Urine result																																		CSU: PsA
	Antibiotics
	IV vancomycin
	IV amoxicillin
	IV linezolid
	IV chloramphenicol
	IV meropenem
	IT vancomycin
	IT gentamicin
	IT daptomycin
	Date	2021-04-28	2021-04-29	2021-04-30	2021-05-01	2021-05-02	2021-05-03	2021-05-04	2021-05-05	2021-05-06	2021-05-07		2021-05-08	2021-05-09	2021-05-10	2021-05-11	2021-05-12	2021-05-13	2021-05-14	2021-05-15	2021-05-16	2021-05-17	2021-05-18	2021-05-19	2021-05-20	2021-05-21	2021-05-22	2021-05-23	2021-05-24		2021-05-25	2021-05-26	2021-05-27	2021-05-28	2021-05-29	2021-05-30	2021-05-31	2021-06-01	2021-06-02		2021-06-03	2021-06-04	2021-06-05	2021-06-06	2021-06-07	2021-06-08	2021-06-09	2021-06-10	2021-06-11
	Day of admission	19	20	21	22	23	24	25	26	27	28	-	29	30	31	32	33	34	35	36	37	38	39	40	41	42	43	44	45	-	46	47	48	49	50	51	52	53	54	-	55	56	57	58	59	60	61	62	63
[truncated: 18 more columns]
